# Supplementary material for: Transgenic expression of cif genes from Wolbachia strain wAlbB recapitulates cytoplasmic incompatibility in Aedes aegypti
Source: Nat Commun. 2024 Jan 29;15:869. doi: 10.1038/s41467-024-45238-7 (PMC10825118; doi:10.1038/s41467-024-45238-7)
Supplement: Supplementary file 6 — Source data [file 41467_2024_45238_MOESM6_ESM.xlsx]

## Sheet: Figure 1b
Embryo viability Rate (%)																						Statistical test
Male	A1	A1	A2	A2	B1	B1	B2	B2	A1;B1	A1;B1	A2;B1	A2;B1	A1;B2	A1;B2	A2;B2	A2;B2	wAlbB	wAlbB	wt	wt		Number of families	1
Female	wt	wAlbB	wt	wAlbB	wt	wAlbB	wt	wAlbB	wt	wAlbB	wt	wAlbB	wt	wAlbB	wt	wAlbB	wt	wAlbB	wt	wAlbB		Number of comparisons per family	190
#1	97	55	97	98	0	0	0	0	0	18	0	56	0	0	0	6	0	96	88	97		Q	0.05
#2	100	93	89	100	0	0	0	0	0	35	0	62	0	0	0	0	0	85	99	100
#3	95	100	47	97	0	0	0	0	0	16	0	54	0	0	0	0	0	93	89	95		Two-stage linear step-up procedure of Benjamini, Krieger and Yekutieli	Mean rank diff.	Discovery?	q value	Individual P Value
#4	100	95	100	71	0	0	0	0	0	36	0	53	0	0	0	0	0	98	97	95		A1 x wt vs. A1 x wAlbB	12.4	No	0.4642	0.6658
#5	97	97	81	90	0	0	0	0	0	13	0	20	0	0	0	0	0	97	95	96		A1 x wt vs. A2 x wt	-2.294	No	0.4642	0.9295
#6	56	74	89	27	0	0	0	0	0	45	0	68	0	0	0	0	0	98	63	100		A1 x wt vs. A2 x wAlbB	8.713	No	0.4642	0.7437
#7	97	67	99	79	0	0	0	0	0	14	0	24	0	0	0	0	0	67	92	98		A1 x wt vs. B1 x wt	159.9	Yes	<0.0001	<0.0001
#8	94	80	97	96	0	0	0	0	0	25	0	38	0	0	0	0	0	92	100	97		A1 x wt vs. B1 x wAlbB	159.9	Yes	<0.0001	<0.0001
#9	94	94	97	94	0	0	0	0	0	21	0	54	0	0	0	0	0	89	88	98		A1 x wt vs. B2 x wt	159.9	Yes	<0.0001	<0.0001
#10	98	95	93	83	0	0	0	0	0	4	0	7	0	0	0	0	0	89	96	92		A1 x wt vs. B2 x wAlbB	159.9	Yes	<0.0001	<0.0001
#11	87	97	100	92	0	0	0	0	0	26	0	60	0	0	0	0	0	95	81	84		A1 x wt vs. A1;B1 x wt	159.9	Yes	<0.0001	<0.0001
#12	94	99	94	100	0	0	0	0	0	11	0	39	0	0	0		0	94	89	81		A1 x wt vs. A1;B1 x wAlbB	72.86	Yes	0.0097	0.0112
#13	96		98	91		0		0	0		0	3		0	0		0	90	95	63		A1 x wt vs. A2;B1 x wt	159.9	Yes	<0.0001	<0.0001
#14	100		100	92		0		0	0		0	8		0	0		0					A1 x wt vs. A2;B1 x wAlbB	65.84	Yes	0.0115	0.0135
#15	88		93	100				0			0	50		0								A1 x wt vs. A1;B2 x wt	159.9	Yes	<0.0001	<0.0001
#16			98	98				0			0	4		0								A1 x wt vs. A1;B2 x wAlbB	159.9	Yes	<0.0001	<0.0001
#17			98																			A1 x wt vs. A2;B2 x wt	159.9	Yes	<0.0001	<0.0001
#18			97																			A1 x wt vs. A2;B2 x wAlbB	152.8	Yes	<0.0001	<0.0001
																						A1 x wt vs. wAlbB x wt	159.9	Yes	<0.0001	<0.0001
																						A1 x wt vs. wAlbB x wAlbB	13.52	No	0.4642	0.6304
																						A1 x wt vs. wt x wt	13.78	No	0.4642	0.6236
																						A1 x wt vs. wt x wAlbB	1.592	No	0.4642	0.9548
																						A1 x wAlbB vs. A2 x wt	-14.69	No	0.4523	0.5948
																						A1 x wAlbB vs. A2 x wAlbB	-3.688	No	0.4642	0.8964
																						A1 x wAlbB vs. B1 x wt	147.5	Yes	<0.0001	<0.0001
																						A1 x wAlbB vs. B1 x wAlbB	147.5	Yes	<0.0001	<0.0001
																						A1 x wAlbB vs. B2 x wt	147.5	Yes	<0.0001	<0.0001
																						A1 x wAlbB vs. B2 x wAlbB	147.5	Yes	<0.0001	<0.0001
																						A1 x wAlbB vs. A1;B1 x wt	147.5	Yes	<0.0001	<0.0001
																						A1 x wAlbB vs. A1;B1 x wAlbB	60.46	Yes	0.037	0.0458
																						A1 x wAlbB vs. A2;B1 x wt	147.5	Yes	<0.0001	<0.0001
																						A1 x wAlbB vs. A2;B1 x wAlbB	53.44	Yes	0.0465	0.0591
																						A1 x wAlbB vs. A1;B2 x wt	147.5	Yes	<0.0001	<0.0001
																						A1 x wAlbB vs. A1;B2 x wAlbB	147.5	Yes	<0.0001	<0.0001
																						A1 x wAlbB vs. A2;B2 x wt	147.5	Yes	<0.0001	<0.0001
																						A1 x wAlbB vs. A2;B2 x wAlbB	140.4	Yes	<0.0001	<0.0001
																						A1 x wAlbB vs. wAlbB x wt	147.5	Yes	<0.0001	<0.0001
																						A1 x wAlbB vs. wAlbB x wAlbB	1.115	No	0.4642	0.97
																						A1 x wAlbB vs. wt x wt	1.385	No	0.4642	0.9628
																						A1 x wAlbB vs. wt x wAlbB	-10.81	No	0.4642	0.7157
																						A2 x wt vs. A2 x wAlbB	11.01	No	0.4642	0.6657
																						A2 x wt vs. B1 x wt	162.2	Yes	<0.0001	<0.0001
																						A2 x wt vs. B1 x wAlbB	162.2	Yes	<0.0001	<0.0001
																						A2 x wt vs. B2 x wt	162.2	Yes	<0.0001	<0.0001
																						A2 x wt vs. B2 x wAlbB	162.2	Yes	<0.0001	<0.0001
																						A2 x wt vs. A1;B1 x wt	162.2	Yes	<0.0001	<0.0001
																						A2 x wt vs. A1;B1 x wAlbB	75.15	Yes	0.0058	0.0065
																						A2 x wt vs. A2;B1 x wt	162.2	Yes	<0.0001	<0.0001
																						A2 x wt vs. A2;B1 x wAlbB	68.13	Yes	0.0066	0.0075
																						A2 x wt vs. A1;B2 x wt	162.2	Yes	<0.0001	<0.0001
																						A2 x wt vs. A1;B2 x wAlbB	162.2	Yes	<0.0001	<0.0001
																						A2 x wt vs. A2;B2 x wt	162.2	Yes	<0.0001	<0.0001
																						A2 x wt vs. A2;B2 x wAlbB	155.1	Yes	<0.0001	<0.0001
																						A2 x wt vs. wAlbB x wt	162.2	Yes	<0.0001	<0.0001
																						A2 x wt vs. wAlbB x wAlbB	15.81	No	0.4279	0.5579
																						A2 x wt vs. wt x wt	16.08	No	0.4265	0.5513
																						A2 x wt vs. wt x wAlbB	3.887	No	0.4642	0.8855
																						A2 x wAlbB vs. B1 x wt	151.2	Yes	<0.0001	<0.0001
																						A2 x wAlbB vs. B1 x wAlbB	151.2	Yes	<0.0001	<0.0001
																						A2 x wAlbB vs. B2 x wt	151.2	Yes	<0.0001	<0.0001
																						A2 x wAlbB vs. B2 x wAlbB	151.2	Yes	<0.0001	<0.0001
																						A2 x wAlbB vs. A1;B1 x wt	151.2	Yes	<0.0001	<0.0001
																						A2 x wAlbB vs. A1;B1 x wAlbB	64.15	Yes	0.0195	0.0235
																						A2 x wAlbB vs. A2;B1 x wt	151.2	Yes	<0.0001	<0.0001
																						A2 x wAlbB vs. A2;B1 x wAlbB	57.13	Yes	0.0242	0.0293
																						A2 x wAlbB vs. A1;B2 x wt	151.2	Yes	<0.0001	<0.0001
																						A2 x wAlbB vs. A1;B2 x wAlbB	151.2	Yes	<0.0001	<0.0001
																						A2 x wAlbB vs. A2;B2 x wt	151.2	Yes	<0.0001	<0.0001
																						A2 x wAlbB vs. A2;B2 x wAlbB	144.1	Yes	<0.0001	<0.0001
																						A2 x wAlbB vs. wAlbB x wt	151.2	Yes	<0.0001	<0.0001
																						A2 x wAlbB vs. wAlbB x wAlbB	4.803	No	0.4642	0.8623
																						A2 x wAlbB vs. wt x wt	5.072	No	0.4642	0.8546
																						A2 x wAlbB vs. wt x wAlbB	-7.12	No	0.4642	0.797
																						B1 x wt vs. B1 x wAlbB	0	No	0.4642	>0.9999
																						B1 x wt vs. B2 x wt	0	No	0.4642	>0.9999
																						B1 x wt vs. B2 x wAlbB	0	No	0.4642	>0.9999
																						B1 x wt vs. A1;B1 x wt	0	No	0.4642	>0.9999
																						B1 x wt vs. A1;B1 x wAlbB	-87.04	Yes	0.0036	0.004
																						B1 x wt vs. A2;B1 x wt	0	No	0.4642	>0.9999
																						B1 x wt vs. A2;B1 x wAlbB	-94.06	Yes	0.0009	0.0009
																						B1 x wt vs. A1;B2 x wt	0	No	0.4642	>0.9999
																						B1 x wt vs. A1;B2 x wAlbB	0	No	0.4642	>0.9999
																						B1 x wt vs. A2;B2 x wt	0	No	0.4642	>0.9999
																						B1 x wt vs. A2;B2 x wAlbB	-7.136	No	0.4642	0.8176
																						B1 x wt vs. wAlbB x wt	0	No	0.4642	>0.9999
																						B1 x wt vs. wAlbB x wAlbB	-146.4	Yes	<0.0001	<0.0001
																						B1 x wt vs. wt x wt	-146.1	Yes	<0.0001	<0.0001
																						B1 x wt vs. wt x wAlbB	-158.3	Yes	<0.0001	<0.0001
																						B1 x wAlbB vs. B2 x wt	0	No	0.4642	>0.9999
																						B1 x wAlbB vs. B2 x wAlbB	0	No	0.4642	>0.9999
																						B1 x wAlbB vs. A1;B1 x wt	0	No	0.4642	>0.9999
																						B1 x wAlbB vs. A1;B1 x wAlbB	-87.04	Yes	0.0026	0.0028
																						B1 x wAlbB vs. A2;B1 x wt	0	No	0.4642	>0.9999
																						B1 x wAlbB vs. A2;B1 x wAlbB	-94.06	Yes	0.0006	0.0005
																						B1 x wAlbB vs. A1;B2 x wt	0	No	0.4642	>0.9999
																						B1 x wAlbB vs. A1;B2 x wAlbB	0	No	0.4642	>0.9999
																						B1 x wAlbB vs. A2;B2 x wt	0	No	0.4642	>0.9999
																						B1 x wAlbB vs. A2;B2 x wAlbB	-7.136	No	0.4642	0.8112
																						B1 x wAlbB vs. wAlbB x wt	0	No	0.4642	>0.9999
																						B1 x wAlbB vs. wAlbB x wAlbB	-146.4	Yes	<0.0001	<0.0001
																						B1 x wAlbB vs. wt x wt	-146.1	Yes	<0.0001	<0.0001
																						B1 x wAlbB vs. wt x wAlbB	-158.3	Yes	<0.0001	<0.0001
																						B2 x wt vs. B2 x wAlbB	0	No	0.4642	>0.9999
																						B2 x wt vs. A1;B1 x wt	0	No	0.4642	>0.9999
																						B2 x wt vs. A1;B1 x wAlbB	-87.04	Yes	0.0036	0.004
																						B2 x wt vs. A2;B1 x wt	0	No	0.4642	>0.9999
																						B2 x wt vs. A2;B1 x wAlbB	-94.06	Yes	0.0009	0.0009
																						B2 x wt vs. A1;B2 x wt	0	No	0.4642	>0.9999
																						B2 x wt vs. A1;B2 x wAlbB	0	No	0.4642	>0.9999
																						B2 x wt vs. A2;B2 x wt	0	No	0.4642	>0.9999
																						B2 x wt vs. A2;B2 x wAlbB	-7.136	No	0.4642	0.8176
																						B2 x wt vs. wAlbB x wt	0	No	0.4642	>0.9999
																						B2 x wt vs. wAlbB x wAlbB	-146.4	Yes	<0.0001	<0.0001
																						B2 x wt vs. wt x wt	-146.1	Yes	<0.0001	<0.0001
																						B2 x wt vs. wt x wAlbB	-158.3	Yes	<0.0001	<0.0001
																						B2 x wAlbB vs. A1;B1 x wt	0	No	0.4642	>0.9999
																						B2 x wAlbB vs. A1;B1 x wAlbB	-87.04	Yes	0.0021	0.0021
																						B2 x wAlbB vs. A2;B1 x wt	0	No	0.4642	>0.9999
																						B2 x wAlbB vs. A2;B1 x wAlbB	-94.06	Yes	0.0004	0.0003
																						B2 x wAlbB vs. A1;B2 x wt	0	No	0.4642	>0.9999
																						B2 x wAlbB vs. A1;B2 x wAlbB	0	No	0.4642	>0.9999
																						B2 x wAlbB vs. A2;B2 x wt	0	No	0.4642	>0.9999
																						B2 x wAlbB vs. A2;B2 x wAlbB	-7.136	No	0.4642	0.8059
																						B2 x wAlbB vs. wAlbB x wt	0	No	0.4642	>0.9999
																						B2 x wAlbB vs. wAlbB x wAlbB	-146.4	Yes	<0.0001	<0.0001
																						B2 x wAlbB vs. wt x wt	-146.1	Yes	<0.0001	<0.0001
																						B2 x wAlbB vs. wt x wAlbB	-158.3	Yes	<0.0001	<0.0001
																						A1;B1 x wt vs. A1;B1 x wAlbB	-87.04	Yes	0.0026	0.0028
																						A1;B1 x wt vs. A2;B1 x wt	0	No	0.4642	>0.9999
																						A1;B1 x wt vs. A2;B1 x wAlbB	-94.06	Yes	0.0006	0.0005
																						A1;B1 x wt vs. A1;B2 x wt	0	No	0.4642	>0.9999
																						A1;B1 x wt vs. A1;B2 x wAlbB	0	No	0.4642	>0.9999
																						A1;B1 x wt vs. A2;B2 x wt	0	No	0.4642	>0.9999
																						A1;B1 x wt vs. A2;B2 x wAlbB	-7.136	No	0.4642	0.8112
																						A1;B1 x wt vs. wAlbB x wt	0	No	0.4642	>0.9999
																						A1;B1 x wt vs. wAlbB x wAlbB	-146.4	Yes	<0.0001	<0.0001
																						A1;B1 x wt vs. wt x wt	-146.1	Yes	<0.0001	<0.0001
																						A1;B1 x wt vs. wt x wAlbB	-158.3	Yes	<0.0001	<0.0001
																						A1;B1 x wAlbB vs. A2;B1 x wt	87.04	Yes	0.0021	0.0021
																						A1;B1 x wAlbB vs. A2;B1 x wAlbB	-7.021	No	0.4642	0.8041
																						A1;B1 x wAlbB vs. A1;B2 x wt	87.04	Yes	0.0036	0.004
																						A1;B1 x wAlbB vs. A1;B2 x wAlbB	87.04	Yes	0.0021	0.0021
																						A1;B1 x wAlbB vs. A2;B2 x wt	87.04	Yes	0.0026	0.0028
																						A1;B1 x wAlbB vs. A2;B2 x wAlbB	79.91	Yes	0.0086	0.0098
																						A1;B1 x wAlbB vs. wAlbB x wt	87.04	Yes	0.0026	0.0028
																						A1;B1 x wAlbB vs. wAlbB x wAlbB	-59.34	Yes	0.037	0.0455
																						A1;B1 x wAlbB vs. wt x wt	-59.07	Yes	0.0373	0.0465
																						A1;B1 x wAlbB vs. wt x wAlbB	-71.27	Yes	0.0139	0.0163
																						A2;B1 x wt vs. A2;B1 x wAlbB	-94.06	Yes	0.0004	0.0003
																						A2;B1 x wt vs. A1;B2 x wt	0	No	0.4642	>0.9999
																						A2;B1 x wt vs. A1;B2 x wAlbB	0	No	0.4642	>0.9999
																						A2;B1 x wt vs. A2;B2 x wt	0	No	0.4642	>0.9999
																						A2;B1 x wt vs. A2;B2 x wAlbB	-7.136	No	0.4642	0.8059
																						A2;B1 x wt vs. wAlbB x wt	0	No	0.4642	>0.9999
																						A2;B1 x wt vs. wAlbB x wAlbB	-146.4	Yes	<0.0001	<0.0001
																						A2;B1 x wt vs. wt x wt	-146.1	Yes	<0.0001	<0.0001
																						A2;B1 x wt vs. wt x wAlbB	-158.3	Yes	<0.0001	<0.0001
																						A2;B1 x wAlbB vs. A1;B2 x wt	94.06	Yes	0.0009	0.0009
																						A2;B1 x wAlbB vs. A1;B2 x wAlbB	94.06	Yes	0.0004	0.0003
																						A2;B1 x wAlbB vs. A2;B2 x wt	94.06	Yes	0.0006	0.0005
																						A2;B1 x wAlbB vs. A2;B2 x wAlbB	86.93	Yes	0.0026	0.0028
																						A2;B1 x wAlbB vs. wAlbB x wt	94.06	Yes	0.0006	0.0005
																						A2;B1 x wAlbB vs. wAlbB x wAlbB	-52.32	Yes	0.0465	0.0587
																						A2;B1 x wAlbB vs. wt x wt	-52.05	Yes	0.0469	0.0601
																						A2;B1 x wAlbB vs. wt x wAlbB	-64.25	Yes	0.017	0.0203
																						A1;B2 x wt vs. A1;B2 x wAlbB	0	No	0.4642	>0.9999
																						A1;B2 x wt vs. A2;B2 x wt	0	No	0.4642	>0.9999
																						A1;B2 x wt vs. A2;B2 x wAlbB	-7.136	No	0.4642	0.8176
																						A1;B2 x wt vs. wAlbB x wt	0	No	0.4642	>0.9999
																						A1;B2 x wt vs. wAlbB x wAlbB	-146.4	Yes	<0.0001	<0.0001
																						A1;B2 x wt vs. wt x wt	-146.1	Yes	<0.0001	<0.0001
																						A1;B2 x wt vs. wt x wAlbB	-158.3	Yes	<0.0001	<0.0001
																						A1;B2 x wAlbB vs. A2;B2 x wt	0	No	0.4642	>0.9999
																						A1;B2 x wAlbB vs. A2;B2 x wAlbB	-7.136	No	0.4642	0.8059
																						A1;B2 x wAlbB vs. wAlbB x wt	0	No	0.4642	>0.9999
																						A1;B2 x wAlbB vs. wAlbB x wAlbB	-146.4	Yes	<0.0001	<0.0001
																						A1;B2 x wAlbB vs. wt x wt	-146.1	Yes	<0.0001	<0.0001
																						A1;B2 x wAlbB vs. wt x wAlbB	-158.3	Yes	<0.0001	<0.0001
																						A2;B2 x wt vs. A2;B2 x wAlbB	-7.136	No	0.4642	0.8112
																						A2;B2 x wt vs. wAlbB x wt	0	No	0.4642	>0.9999
																						A2;B2 x wt vs. wAlbB x wAlbB	-146.4	Yes	<0.0001	<0.0001
																						A2;B2 x wt vs. wt x wt	-146.1	Yes	<0.0001	<0.0001
																						A2;B2 x wt vs. wt x wAlbB	-158.3	Yes	<0.0001	<0.0001
																						A2;B2 x wAlbB vs. wAlbB x wt	7.136	No	0.4642	0.8112
																						A2;B2 x wAlbB vs. wAlbB x wAlbB	-139.2	Yes	<0.0001	<0.0001
																						A2;B2 x wAlbB vs. wt x wt	-139	Yes	<0.0001	<0.0001
																						A2;B2 x wAlbB vs. wt x wAlbB	-151.2	Yes	<0.0001	<0.0001
																						wAlbB x wt vs. wAlbB x wAlbB	-146.4	Yes	<0.0001	<0.0001
																						wAlbB x wt vs. wt x wt	-146.1	Yes	<0.0001	<0.0001
																						wAlbB x wt vs. wt x wAlbB	-158.3	Yes	<0.0001	<0.0001
																						wAlbB x wAlbB vs. wt x wt	0.2692	No	0.4642	0.9926
																						wAlbB x wAlbB vs. wt x wAlbB	-11.92	No	0.4642	0.6818
																						wt x wt vs. wt x wAlbB	-12.19	No	0.4642	0.675

## Sheet: Figure 1c
Relative expression of either cifA or cifB (cif/rps17)									Statistical test
									Number of families	1
									Number of comparisons per family	6
									Alpha	0.05
Transgenic line	A1	A2	B1	B2
	0.096703	0.401072	0.230298	0.765228					Tukey's multiple comparisons test	Mean Diff.	95.00% CI of diff.	Below threshold?	Summary	Adjusted P Value
	0.556045	0.330597	0.169669	0.750952					A1 vs. A2	-0.01547	-0.3466 to 0.3156	No	ns	0.9992	A-B
	0.194171	0.290537	0.324594	0.466645					A1 vs. B1	0.1101	-0.2210 to 0.4412	No	ns	0.7887	A-C
	0.466164	0.448307	0.252557	1.30796					A1 vs. B2	-0.567	-0.8981 to -0.2359	Yes	***	0.0006	A-D
	0.317394	0.290773	0.216414	1.39192					A2 vs. B1	0.1256	-0.2055 to 0.4567	No	ns	0.7159	B-C
	0.409809	0.371796	0.18593	0.759665					A2 vs. B2	-0.5515	-0.8826 to -0.2204	Yes	***	0.0008	B-D
									B1 vs. B2	-0.6772	-1.008 to -0.3460	Yes	****	<0.0001	C-D
									Test details	Mean 1	Mean 2	Mean Diff.	SE of diff.	n1	n2	q	DF
									A1 vs. A2	0.34	0.3555	-0.01547	0.1183	6	6	0.1849	20
									A1 vs. B1	0.34	0.2299	0.1101	0.1183	6	6	1.317	20
									A1 vs. B2	0.34	0.9071	-0.567	0.1183	6	6	6.779	20
									A2 vs. B1	0.3555	0.2299	0.1256	0.1183	6	6	1.502	20
									A2 vs. B2	0.3555	0.9071	-0.5515	0.1183	6	6	6.594	20
									B1 vs. B2	0.2299	0.9071	-0.6772	0.1183	6	6	8.095	20

## Sheet: Figure 2b
Embryo viability Rate (%)											Statistical test
male	β2t-cifA/B	β2t-cifA/B	β2t-cifA/B; β2t-cifA	β2t-cifA/B; β2t-cifA	topi-cifA/B	topi-cifA/B	wAlbB	wAlbB			Number of families	1
female	wt	wAlbB	wt	wAlbB	wt	wAlbB	wt	wAlbB			Number of comparisons per family	28
#1	0	0	0	81	0	83	0	25			Q	0.05
#2	0	2	0	81	0	84	0	82
#3	0	13	0	86	0	88	0	96			Two-stage linear step-up procedure of Benjamini, Krieger and Yekutieli	Mean rank diff.	Discovery?	q value	Individual P Value
#4	0	9	0	44	0	77	0	85			β2t-cifA/Bx wt vs. β2t-cifA/B x wAlbB	-66.36	Yes	<0.0001	<0.0001
#5	0	6	0	82	0	88	0	84			β2t-cifA/Bx wt vs. β2t-cifA/B;β2t-cifA x wt	0	No	0.3375	>0.9999
#6	0	2	0	83	0	87	0	88			β2t-cifA/Bx wt vs. β2t-cifA/B;β2t-cifA x wAlbB	-110.8	Yes	<0.0001	<0.0001
#7	0	3	0	56	0	80	0	91			β2t-cifA/Bx wt vs. topi-cifA/B x wt	0	No	0.3375	>0.9999
#8	0	13	0	89	0	79	0	93			β2t-cifA/Bx wt vs. topi-cifA/B x wAlbB	-117.6	Yes	<0.0001	<0.0001
#9	0	1	0	73	0	92	0	79			β2t-cifA/Bx wt vs. wAlbB x wt	0	No	0.3375	>0.9999
#10	0	0	0	86	0	81	0	76			β2t-cifA/Bx wt vs. wAlbB x wAlbB	-131.7	Yes	<0.0001	<0.0001
#11	0	6	0	45	0	78	0	87			β2t-cifA/B x wAlbB vs. β2t-cifA/B;β2t-cifA x wt	66.36	Yes	<0.0001	<0.0001
#12	0	2	0	64	0	68	0	25			β2t-cifA/B x wAlbB vs. β2t-cifA/B;β2t-cifA x wAlbB	-44.39	Yes	0.0058	0.0117
#13	0	9	0	54	0	61	0	82			β2t-cifA/B x wAlbB vs. topi-cifA/B x wt	66.36	Yes	<0.0001	<0.0001
#14	0	4	0	67	0	79	0	96			β2t-cifA/B x wAlbB vs. topi-cifA/B x wAlbB	-51.22	Yes	0.0017	0.0033
#15	0	10	0	70	0	81	0	85			β2t-cifA/B x wAlbB vs. wAlbB x wt	66.36	Yes	<0.0001	<0.0001
#16	0	2	0	70	0	72	0	84			β2t-cifA/B x wAlbB vs. wAlbB x wAlbB	-65.34	Yes	<0.0001	<0.0001
#17	0	2	0	69	0	82	0	88			β2t-cifA/B;β2t-cifA x wt vs. β2t-cifA/B;β2t-cifA x wAlbB	-110.8	Yes	<0.0001	<0.0001
#18	0	11	0	88	0	73	0	97			β2t-cifA/B;β2t-cifA x wt vs. topi-cifA/B x wt	0	No	0.3375	>0.9999
#19	0	18	0	77	0	71	0	95			β2t-cifA/B;β2t-cifA x wt vs. topi-cifA/B x wAlbB	-117.6	Yes	<0.0001	<0.0001
#20	0	20	0	72	0	76	0	92			β2t-cifA/B;β2t-cifA x wt vs. wAlbB x wt	0	No	0.3375	>0.9999
#21	0	9	0	81	0	56	0	88			β2t-cifA/B;β2t-cifA x wt vs. wAlbB x wAlbB	-131.7	Yes	<0.0001	<0.0001
#22	0	7	0	79	0	75	0	83			β2t-cifA/B;β2t-cifA x wAlbB vs. topi-cifA/B x wt	110.8	Yes	<0.0001	<0.0001
#23	0		0		0	87	0	93			β2t-cifA/B;β2t-cifA x wAlbB vs. topi-cifA/B x wAlbB	-6.837	No	0.2984	0.6947
#24	0		0		0		0	96			β2t-cifA/B;β2t-cifA x wAlbB vs. wAlbB x wt	110.8	Yes	<0.0001	<0.0001
#25	0		0		0		0	94			β2t-cifA/B;β2t-cifA x wAlbB vs. wAlbB x wAlbB	-20.95	No	0.0922	0.1952
#26	0		0		0		0	66			topi-cifA/B x wt vs. topi-cifA/B x wAlbB	-117.6	Yes	<0.0001	<0.0001
#27	0		0		0		0	89			topi-cifA/B x wt vs. wAlbB x wt	0	No	0.3375	>0.9999
#28	0		0		0		0	70			topi-cifA/B x wt vs. wAlbB x wAlbB	-131.7	Yes	<0.0001	<0.0001
#29	0		0		0		0	87			topi-cifA/B x wAlbB vs. wAlbB x wt	117.6	Yes	<0.0001	<0.0001
#30	0				0		0	79			topi-cifA/B x wAlbB vs. wAlbB x wAlbB	-14.12	No	0.1695	0.3766
#31	0						0	77			wAlbB x wt vs. wAlbB x wAlbB	-131.7	Yes	<0.0001	<0.0001
#32	0						0	67
#33							0

## Sheet: Figure 2c
Relative expression of cifA-cifB (cifA-cifB/rps17)							Statistical test
	β2t	topi					Table Analyzed	Copy of Comparison of B2t* and topi promoter
	0.498186	0.034679
	0.536095	0.072616					Column B	topi
	0.009755	0.079312					vs.	vs.
	0.301522	0.044356					Column A	β2t
	1.18034	0.022835
	0.9348	0.108					Unpaired t test
	0.809	0.0954					P value	<0.0001
	0.7778	0.125					P value summary	****
	0.7383	0.0806					Significantly different (P < 0.05)?	Yes
	0.4463	0.1076					One- or two-tailed P value?	Two-tailed
							t, df	t=5.121, df=18
							How big is the difference?
							Mean of column A	0.6232
							Mean of column B	0.07704
							Difference between means (B - A) ± SEM	-0.5462 ± 0.1067
							95% confidence interval	-0.7703 to -0.3221
							R squared (eta squared)	0.593
							F test to compare variances
							F, DFn, Dfd	97.75, 9, 9
							P value	<0.0001
							P value summary	****
							Significantly different (P < 0.05)?	Yes
							Data analyzed
							Sample size, column A	10
							Sample size, column B	10

## Sheet: Figure 4b
Embryo viability Rate (%)															Statistical test
male	β2t-cifA/B	β2t-cifA/B	β2t-cifA/B; β2t-cifA	β2t-cifA/B; β2t-cifA	topi-cifA/B	topi-cifA/B	topi-cifA/B; β2t-cifA	topi-cifA/B; β2t-cifA	wAlbB	wAlbB	wt	wt			Number of families	1
female	wt	exu-cifA	wt	exu-cifA	wt	exu-cifA	wt	exu-cifA	wt	exu-cifA	wt	exu-cifA			Number of comparisons per family	66
#1	0	2	0	47	0	12	0	46	0	0	96	100			Q	0.05
#2	0	2	0	24	0	33	0	55	0	1	96	100
#3	0	5	0	30	0	33	0	22	0	0	99	98			Two-stage linear step-up procedure of Benjamini, Krieger and Yekutieli	Mean rank diff.	Discovery?	q value	Individual P Value
#4	0	5	0	28	0	29	0	38	0	0	98	94			β2t-cifA/Bx wt vs. β2t-cifA/B x exu-cifA	-63.97	Yes	0.0024	0.0042
#5	0	0	0	40	0	11	0	24	0	0	97	98			β2t-cifA/Bx wt vs. β2t-cifA/B;β2t-cifA x wt	0	No	0.3182	>0.9999
#6	0	3	0	43	0	40	0	11	0	1	96	100			β2t-cifA/Bx wt vs. β2t-cifA/B;β2t-cifA x exu-cifA	-153	Yes	<0.0001	<0.0001
#7	0	3	0	28	0	36	0	17	0	1	96	94			β2t-cifA/Bx wt vs. topi-cifA/B x wt	0	No	0.3182	>0.9999
#8	0	6	0	50	0	59	0	45	0	0	96	97			β2t-cifA/Bx wt vs. topi-cifA/B x exu-cifA	-152.3	Yes	<0.0001	<0.0001
#9	0	2	0	7	0	59	0	60	0	1	98	96			β2t-cifA/Bx wt vs. t-cifA/B;β2t-cifA x wt	0	No	0.3182	>0.9999
#10	0	6	0	21	0	24	0	14	0	0	98	62			β2t-cifA/Bx wt vs. t-cifA/B;β2t-cifA x exu-cifA	-161.8	Yes	<0.0001	<0.0001
#11	0	8	0	2	0	18	0	70	0	0	100	97			β2t-cifA/Bx wt vs. wAlbB x wt	0	No	0.3182	>0.9999
#12	0	0	0	18	0	50	0	16	0	1	96	100			β2t-cifA/Bx wt vs. wAlbB x exu-cifA	-28.3	No	0.0971	0.2256
#13	0	0	0	37	0	7	0	16	0	0	95	99			β2t-cifA/Bx wt vs. wt x wt	-217.6	Yes	<0.0001	<0.0001
#14	0	0	0	19	0	18	0	25	0	0	83	98			β2t-cifA/Bx wt vs. wt x exu-cifA	-222.5	Yes	<0.0001	<0.0001
#15	0	2	0	37	0	21	0	44	0	0	91	99			β2t-cifA/B x exu-cifA vs. β2t-cifA/B;β2t-cifA x wt	63.97	Yes	0.0027	0.0052
#16	0	0	0	26	0	17	0	79	0	1	100	98			β2t-cifA/B x exu-cifA vs. β2t-cifA/B;β2t-cifA x exu-cifA	-89.07	Yes	<0.0001	0.0002
#17	0	0	0	21	0	51	0	45	0	0	98	100			β2t-cifA/B x exu-cifA vs. topi-cifA/B x wt	63.97	Yes	0.0027	0.0048
#18	0	0	0	29	0	45	0	29	0	0	94	100			β2t-cifA/B x exu-cifA vs. topi-cifA/B x exu-cifA	-88.3	Yes	<0.0001	0.0001
#19	0	8	0	58	0	20	0	45	0	0	73	94			β2t-cifA/B x exu-cifA vs. t-cifA/B;β2t-cifA x wt	63.97	Yes	0.0029	0.0057
#20	0	0	0	16	0	22	0	30	0	0	91	95			β2t-cifA/B x exu-cifA vs. t-cifA/B;β2t-cifA x exu-cifA	-97.84	Yes	<0.0001	<0.0001
#21	0	0	0	39	0	23	0	68	0	1	69	95			β2t-cifA/B x exu-cifA vs. wAlbB x wt	63.97	Yes	0.0027	0.0052
#22	0	1	0	22	0	17	0	25	0	0	97	100			β2t-cifA/B x exu-cifA vs. wAlbB x exu-cifA	35.67	No	0.0566	0.1266
#23	0	1	0	43	0	44	0	32	0	0	99	97			β2t-cifA/B x exu-cifA vs. wt x wt	-153.6	Yes	<0.0001	<0.0001
#24	0	0	0	28	0	18	0		0	0	100	77			β2t-cifA/B x exu-cifA vs. wt x exu-cifA	-158.5	Yes	<0.0001	<0.0001
#25	0	0	0	21	0	34	0		0	0	100				β2t-cifA/B;β2t-cifA x wt vs. β2t-cifA/B;β2t-cifA x exu-cifA	-153	Yes	<0.0001	<0.0001
#26	0	1	0	24	0	24	0		0	0	89				β2t-cifA/B;β2t-cifA x wt vs. topi-cifA/B x wt	0	No	0.3182	>0.9999
#27	0	0	0		0	24	0		0	1	97				β2t-cifA/B;β2t-cifA x wt vs. topi-cifA/B x exu-cifA	-152.3	Yes	<0.0001	<0.0001
#28	0	2	0		0	29	0		0		98				β2t-cifA/B;β2t-cifA x wt vs. t-cifA/B;β2t-cifA x wt	0	No	0.3182	>0.9999
#29	0	2	0		0				0						β2t-cifA/B;β2t-cifA x wt vs. t-cifA/B;β2t-cifA x exu-cifA	-161.8	Yes	<0.0001	<0.0001
#30	0	0			0										β2t-cifA/B;β2t-cifA x wt vs. wAlbB x wt	0	No	0.3182	>0.9999
#31	0	6													β2t-cifA/B;β2t-cifA x wt vs. wAlbB x exu-cifA	-28.3	No	0.0971	0.2364
#32	0	2													β2t-cifA/B;β2t-cifA x wt vs. wt x wt	-217.6	Yes	<0.0001	<0.0001
															β2t-cifA/B;β2t-cifA x wt vs. wt x exu-cifA	-222.5	Yes	<0.0001	<0.0001
															β2t-cifA/B;β2t-cifA x exu-cifA vs. topi-cifA/B x wt	153	Yes	<0.0001	<0.0001
															β2t-cifA/B;β2t-cifA x exu-cifA vs. topi-cifA/B x exu-cifA	0.7706	No	0.3182	0.9747
															β2t-cifA/B;β2t-cifA x exu-cifA vs. t-cifA/B;β2t-cifA x wt	153	Yes	<0.0001	<0.0001
															β2t-cifA/B;β2t-cifA x exu-cifA vs. t-cifA/B;β2t-cifA x exu-cifA	-8.766	No	0.2846	0.7318
															β2t-cifA/B;β2t-cifA x exu-cifA vs. wAlbB x wt	153	Yes	<0.0001	<0.0001
															β2t-cifA/B;β2t-cifA x exu-cifA vs. wAlbB x exu-cifA	124.7	Yes	<0.0001	<0.0001
															β2t-cifA/B;β2t-cifA x exu-cifA vs. wt x wt	-64.57	Yes	0.0038	0.008
															β2t-cifA/B;β2t-cifA x exu-cifA vs. wt x exu-cifA	-69.46	Yes	0.003	0.006
															topi-cifA/B x wt vs. topi-cifA/B x exu-cifA	-152.3	Yes	<0.0001	<0.0001
															topi-cifA/B x wt vs. t-cifA/B;β2t-cifA x wt	0	No	0.3182	>0.9999
															topi-cifA/B x wt vs. t-cifA/B;β2t-cifA x exu-cifA	-161.8	Yes	<0.0001	<0.0001
															topi-cifA/B x wt vs. wAlbB x wt	0	No	0.3182	>0.9999
															topi-cifA/B x wt vs. wAlbB x exu-cifA	-28.3	No	0.0971	0.2326
															topi-cifA/B x wt vs. wt x wt	-217.6	Yes	<0.0001	<0.0001
															topi-cifA/B x wt vs. wt x exu-cifA	-222.5	Yes	<0.0001	<0.0001
															topi-cifA/B x exu-cifA vs. t-cifA/B;β2t-cifA x wt	152.3	Yes	<0.0001	<0.0001
															topi-cifA/B x exu-cifA vs. t-cifA/B;β2t-cifA x exu-cifA	-9.536	No	0.2791	0.7045
															topi-cifA/B x exu-cifA vs. wAlbB x wt	152.3	Yes	<0.0001	<0.0001
															topi-cifA/B x exu-cifA vs. wAlbB x exu-cifA	124	Yes	<0.0001	<0.0001
															topi-cifA/B x exu-cifA vs. wt x wt	-65.34	Yes	0.003	0.0062
															topi-cifA/B x exu-cifA vs. wt x exu-cifA	-70.23	Yes	0.0027	0.0047
															t-cifA/B;β2t-cifA x wt vs. t-cifA/B;β2t-cifA x exu-cifA	-161.8	Yes	<0.0001	<0.0001
															t-cifA/B;β2t-cifA x wt vs. wAlbB x wt	0	No	0.3182	>0.9999
															t-cifA/B;β2t-cifA x wt vs. wAlbB x exu-cifA	-28.3	No	0.0971	0.2404
															t-cifA/B;β2t-cifA x wt vs. wt x wt	-217.6	Yes	<0.0001	<0.0001
															t-cifA/B;β2t-cifA x wt vs. wt x exu-cifA	-222.5	Yes	<0.0001	<0.0001
															t-cifA/B;β2t-cifA x exu-cifA vs. wAlbB x wt	161.8	Yes	<0.0001	<0.0001
															t-cifA/B;β2t-cifA x exu-cifA vs. wAlbB x exu-cifA	133.5	Yes	<0.0001	<0.0001
															t-cifA/B;β2t-cifA x exu-cifA vs. wt x wt	-55.8	Yes	0.0121	0.0265
															t-cifA/B;β2t-cifA x exu-cifA vs. wt x exu-cifA	-60.7	Yes	0.0093	0.0199
															wAlbB x wt vs. wAlbB x exu-cifA	-28.3	No	0.0971	0.2364
															wAlbB x wt vs. wt x wt	-217.6	Yes	<0.0001	<0.0001
															wAlbB x wt vs. wt x exu-cifA	-222.5	Yes	<0.0001	<0.0001
															wAlbB x exu-cifA vs. wt x wt	-189.3	Yes	<0.0001	<0.0001
															wAlbB x exu-cifA vs. wt x exu-cifA	-194.2	Yes	<0.0001	<0.0001
															wt x wt vs. wt x exu-cifA	-4.893	No	0.3182	0.8439

## Sheet: Figure 4c
Embryo viability Rate (%)											Statistical test
male	topi-cifA/B	wt	topi-cifA/B	wt	topi-cifA/B	wt	topi-cifA/B	wt			Number of families	1
female	exu-cifA	exu-cifA	shu-cifA	shu-cifA	wAlbB	wAlbB	wt	wt			Number of comparisons per family	28
#1	61	100	24	98	67	85	0	98			Q	0.05
#2	23	95	61	95	60	79	0	97
#3	5	97	79	84	33	94	0	95			Two-stage linear step-up procedure of Benjamini, Krieger and Yekutieli	Mean rank diff.	Discovery?	q value	Individual P Value
#4	12	95	80	88	72	89	0	98			exu-cifA L3 x topi-cifA/B vs. exu-cifA L3 x wt	-174.8	Yes	<0.0001	<0.0001
#5	57	96	63	98	72	90	0	100			exu-cifA L3 x topi-cifA/B vs. shu-cifA x topi-cifA/B	-60.34	Yes	0.0013	0.0031
#6	2	89	60	85	75	86	0	98			exu-cifA L3 x topi-cifA/B vs. shu-cifA x wt	-168.2	Yes	<0.0001	<0.0001
#7	26	97	40	59	55	90	0	100			exu-cifA L3 x topi-cifA/B vs. wAlbB x topi-cifA/B	-70.77	Yes	0.0002	0.0005
#8	27	93	48	95	69	78	0	97			exu-cifA L3 x topi-cifA/B vs. wAlbB x wt	-145.2	Yes	<0.0001	<0.0001
#9	15	98	73	100	80	81	0	100			exu-cifA L3 x topi-cifA/B vs. wt x topi-cifA/B	41.35	Yes	0.0171	0.0428
#10	20	99	81	95	65	72	0	98			exu-cifA L3 x topi-cifA/B vs. wt x wt	-175	Yes	<0.0001	<0.0001
#11	18	100	59	89	77	95	0	94			exu-cifA L3 x wt vs. shu-cifA x topi-cifA/B	114.4	Yes	<0.0001	<0.0001
#12	2	89	56	93	56	81	0	98			exu-cifA L3 x wt vs. shu-cifA x wt	6.518	No	0.2359	0.7584
#13	26	97	62	86	67	75	0	100			exu-cifA L3 x wt vs. wAlbB x topi-cifA/B	104	Yes	<0.0001	<0.0001
#14	21	100	76	100	79	93	0	100			exu-cifA L3 x wt vs. wAlbB x wt	29.58	No	0.0658	0.1801
#15	20	97	62	96	60	93	0	99			exu-cifA L3 x wt vs. wt x topi-cifA/B	216.1	Yes	<0.0001	<0.0001
#16	8	100	72	98	45	93	0	98			exu-cifA L3 x wt vs. wt x wt	-0.2538	No	0.2971	0.9903
#17	36	100	75	96	62	64	0	95			shu-cifA x topi-cifA/B vs. shu-cifA x wt	-107.9	Yes	<0.0001	<0.0001
#18	18	100	59	96	76	87	0	98			shu-cifA x topi-cifA/B vs. wAlbB x topi-cifA/B	-10.44	No	0.2023	0.6019
#19	18	95	60	98	61	71	0	91			shu-cifA x topi-cifA/B vs. wAlbB x wt	-84.84	Yes	<0.0001	<0.0001
#20	12	98	69	94	77	50	0	96			shu-cifA x topi-cifA/B vs. wt x topi-cifA/B	101.7	Yes	<0.0001	<0.0001
#21	17	83	73	99	62	98	0	91			shu-cifA x topi-cifA/B vs. wt x wt	-114.7	Yes	<0.0001	<0.0001
#22	15	88	55	97	31	100	0	45			shu-cifA x wt vs. wAlbB x topi-cifA/B	97.47	Yes	<0.0001	<0.0001
#23	13	91	66	94	69	89	0	96			shu-cifA x wt vs. wAlbB x wt	23.07	No	0.091	0.2601
#24	48	76	63	89	80	98	0	96			shu-cifA x wt vs. wt x topi-cifA/B	209.6	Yes	<0.0001	<0.0001
#25	48	93	71	96	43	98	0	97			shu-cifA x wt vs. wt x wt	-6.771	No	0.234	0.7243
#26	30	80	66	97	79	98	0	91			wAlbB x topi-cifA/B vs. wAlbB x wt	-74.4	Yes	0.0002	0.0003
#27	34	73	76	96	83	98	0	88			wAlbB x topi-cifA/B vs. wt x topi-cifA/B	112.1	Yes	<0.0001	<0.0001
#28	29	95	77	86	56	53	0	75			wAlbB x topi-cifA/B vs. wt x wt	-104.2	Yes	<0.0001	<0.0001
#29	30	94	54	95	67	88	0	95			wAlbB x wt vs. wt x topi-cifA/B	186.5	Yes	<0.0001	<0.0001
#30	32	94	77	96	76	97	0	96			wAlbB x wt vs. wt x wt	-29.84	No	0.0531	0.139
#31	36	86	61	98	73	94	0	94			wt x topi-cifA/B vs. wt x wt	-216.4	Yes	<0.0001	<0.0001
#32	16		74	62	43	98	0	83
#33	11		66	100	67	100	0	97
#34	14		41	96	69	98	0	97
#35	37		62	42	80	93	0	98
#36	42		87	94	60		0	81
#37	29		52	98	85		0	39
#38			57	100	100		0	98
#39			60	97	60		0	88
#40			73	80	86		0	95
#41				92				91
#42				95				96
#43								82
#44								98
#45								83

## Sheet: Figure 4d
Relative expression of cifA (cifA/rps17)				Statistical test
	exu	shu		Table Analyzed	Figure 4d
	0.013204	0.026546
	0.008354	0.034819		Column B	shu
	0.013182	0.028809		vs.	vs.
	0.023616	0.032824		Column A	exu
	0.026819	0.025911
	0.010003	0.031099		Mann Whitney test
	0.00498	0.036698		P value	<0.0001
	0.008124	0.042352		Exact or approximate P value?	Exact
	0.012345	0.059937		P value summary	****
	0.008327	0.072811		Significantly different (P < 0.05)?	Yes
	0.012029	0.042061		One- or two-tailed P value?	Two-tailed
	0.027912	0.045909		Sum of ranks in column A,B	82 , 218
				Mann-Whitney U	4
				Difference between medians
				Median of column A	0.01219, n=12
				Median of column B	0.03576, n=12
				Difference: Actual	0.02357
				Difference: Hodges-Lehmann	0.0229

## Sheet: Supp. Figure 1a
Embryo viability Rate (%)									Statistical test
	β2t-cifA/Bx wt	β2t-cifA/B x exu-cifA	β2t-cifA/B x wAlbB	topi-cifA/B x wt	topi-cifA/B x exu-cifA	topi-cifA/B x wAlbB			Number of families	1
#1	0	5	0	0	12	83			Number of comparisons per family	15
#2	0	4	2	0	33	84			Q	0.05
#3	0	9	13	0	33	88
#4	0	6	9	0	29	77			Two-stage linear step-up procedure of Benjamini, Krieger and Yekutieli	Mean rank diff.	Discovery?	q value	Individual P Value
#5	0	12	6	0	11	88			β2t-cifA/Bx wt vs. β2t-cifA/B x exu-cifA	-49.85	Yes	<0.0001	0.0005
#6	0	1	2	0	40	87			β2t-cifA/Bx wt vs. β2t-cifA/B x wAlbB	-78.53	Yes	<0.0001	<0.0001
#7	0	5	3	0	36	80			β2t-cifA/Bx wt vs. topi-cifA/B x wt	0	No	0.14	>0.9999
#8	0	1	13	0	59	79			β2t-cifA/Bx wt vs. topi-cifA/B x exu-cifA	-113.4	Yes	<0.0001	<0.0001
#9	0	8	6	0	59	70			β2t-cifA/Bx wt vs. topi-cifA/B x wAlbB	-154.3	Yes	<0.0001	<0.0001
#10	0	3	4	0	24	74			β2t-cifA/B x exu-cifA vs. β2t-cifA/B x wAlbB	-28.68	Yes	0.0068	0.0455
#11	0	2	24	0	18	7			β2t-cifA/B x exu-cifA vs. topi-cifA/B x wt	49.85	Yes	<0.0001	0.0005
#12	0	10	1	0	4	91			β2t-cifA/B x exu-cifA vs. topi-cifA/B x exu-cifA	-63.55	Yes	<0.0001	<0.0001
#13	0	21	18	0	27	91			β2t-cifA/B x exu-cifA vs. topi-cifA/B x wAlbB	-104.4	Yes	<0.0001	<0.0001
#14	0	11	18	0	5	69			β2t-cifA/B x wAlbB vs. topi-cifA/B x wt	78.53	Yes	<0.0001	<0.0001
#15	0	9	21	0	16	82			β2t-cifA/B x wAlbB vs. topi-cifA/B x exu-cifA	-34.86	Yes	0.0019	0.0117
#16	0	3	24	0	19	81			β2t-cifA/B x wAlbB vs. topi-cifA/B x wAlbB	-75.77	Yes	<0.0001	<0.0001
#17	0	2	9	0	57	86			topi-cifA/B x wt vs. topi-cifA/B x exu-cifA	-113.4	Yes	<0.0001	<0.0001
#18	0	0	26	0	15	74			topi-cifA/B x wt vs. topi-cifA/B x wAlbB	-154.3	Yes	<0.0001	<0.0001
#19	0	3	6	0	37	67			topi-cifA/B x exu-cifA vs. topi-cifA/B x wAlbB	-40.9	Yes	0.0006	0.0036
#20	0	0	6	0	37	65
#21	0	0	3	0	47	63
#22	0	3	11	0	15	86
#23	0	1	3	0	4	71
#24	0	0	11	0	4	41
#25	0	2	3	0	9	27
#26	0	2	8	0	7	90
#27	0	0	1	0	27	76
#28	0	10	3	0	20	72
#29	0	3	4	0	27	69
#30	0	0	9	0	27	93
#31	0	9	6	0	21	88
#32	0	0	22	0	2	71
#33	0	0	3	0	46
#34	0	4	12	0	19
#35	0	0			50
#36		0			9
#37					29
#38					40
#39					35
#40					31
#41					21
#42					26

## Sheet: Supp. Figure 1b
Relative expression of cifA (cifA/rps17)					Statistical test
β2t*	topi				Table Analyzed	Supp. Figure 1b
0.498186	0.034679
0.536095	0.072616				Column B	topi
0.009755	0.079312				vs.	vs.
0.301522	0.044356				Column A	β2t*
1.18034	0.022835
1.29725	0.033966				Unpaired t test
0.15568	0.039228				P value	<0.0001
1.27006	0.047377				P value summary	****
0.973031	0.024348				Significantly different (P < 0.05)?	Yes
0.615926	0.022564				One- or two-tailed P value?	Two-tailed
0.941686	0.058106				t, df	t=7.876, df=38
1.6874	0.025966
0.784512	0.046752				How big is the difference?
0.440699	0.107922				Mean of column A	0.7819
0.83467	0.075987				Mean of column B	0.05512
0.975018	0.116756				Difference between means (B - A) ± SEM	-0.7268 ± 0.09228
0.634299	0.067656				95% confidence interval	-0.9136 to -0.5400
0.638325	0.065199				R squared (eta squared)	0.6201
1.0836	0.050798
0.780199	0.066023				F test to compare variances
					F, DFn, Dfd	237.2, 19, 19
					P value	<0.0001
					P value summary	****
					Significantly different (P < 0.05)?	Yes
					Data analyzed
					Sample size, column A	20
					Sample size, column B	20
